# Supplementary material for: Amoeboid cells undergo durotaxis with soft end polarized NMIIA
Source: eLife. 2024 Dec 13;13:RP96821. doi: 10.7554/eLife.96821 (PMC11643633; doi:10.7554/eLife.96821)
Supplement: Figure 3—source data 1. [file elife-96821-fig3-data1.zip]

Archive with 5 entries (4 files):
- Figure 3-source data 1/
- Figure 3-source data 1/NMIIA.tif
- Figure 3-source data 1/NMIIB.tif
- Figure 3-source data 1/tubulin for NMIIA.tif
- Figure 3-source data 1/tubulin for NMIIB.tif
